# Supplementary material for: Unveiling the Chemical Composition, Antioxidant, and Antimicrobial Potentials of Foeniculum vulgare Mill: A Combined In Vitro and In Silico Approach
Source: Int J Mol Sci. 2025 May 8;26(10):4499. doi: 10.3390/ijms26104499 (PMC12111592; doi:10.3390/ijms26104499)
Supplement: Supplementary file 1 [file ijms-26-04499-s001.zip]

Archive with 1 entries (1 files):
- ijms-3596846-supplementary.pdf
